# Supplementary material for: Increased Soluble CD137 Levels and CD4+ T‐Cell‐Associated Expression of CD137 in Acute Atherothrombotic Stroke
Source: Clin Transl Sci. 2018 Apr 26;11(4):428–34. doi: 10.1111/cts.12553 (PMC6039206; doi:10.1111/cts.12553)
Supplement: Supplementary file 1 — DATASET_CD137_STROKE [file CTS-11-428-s001.xls]

## Sheet: Sheet1
	Sex	Age	HBP	DM	Smoke	PAD	Hcho	WBC	LYM	NIHSS	TPA	Infarct volume	sCD137	CD4+CD28-%	CD137/CD4+	CD137/CD4+CD28-
S1	male	72	0	1	0	0	0	6.9	0.8	9	87	7.89	3.15	19.76	6.78	5.22
S2	female	64	1	1	0	0	1	7	1.5	5	26	4.11	1.49	14.3	2.2	2.14
S3	female	56	1	0	0	0	1	9.8	1.3	6	97	5.89	2.73	10.22	2.89	1.3
S4	male	58	0	0	1	0	1	5.2	1.9	8	44	3.77	1.61	13.98	3.49	2.36
S5	male	77	1	1	0	1	1	8.9	2.6	10	36	13.68	8.3	5.94	9.56	7.01
S6	male	74	0	0	0	0	1	6.3	1.2	9	112	6.01	2.87	18.21	5.96	1.64
S7	male	61	1	1	1	0	1	5.2	2.3	12	71	19.5	5.61	20.56	7.21	4.55
S8	female	52	0	0	0	1	1	7.2	1.8	5	12	7.47	2.21	16.12	6.13	1.11
S9	male	63	1	0	0	0	1	5.8	1.5	4	16	3.33	1.61	14.2	3.8	1.66
S10	male	61	0	0	1	1	1	10.3	2.5	8	65	11.65	4.89	17.99	3.24	3.54
S11	female	68	0	1	1	0	1	9.5	2.2	1	34	3.59	1.06	13.56	0.41	1.03
S12	female	74	1	0	0	0	1	6.8	1.9	1	65	3.25	1.27	15.69	0.72	0.68
S13	male	70	1	1	0	0	1	7.9	1.5	5	38	6.23	2.21	16.5	1.35	0.87
S14	female	48	1	0	0	0	1	8	1.8	6	64	5.78	3.01	16.12	8.19	4.26
S15	male	81	1	1	0	0	1	4.8	1.9	13	8	48.32	9.24	17.62	12.8	6.99
S16	female	52	0	0	1	1	1	8.5	1.5	8	35	30.14	2.73	6.89	3.81	1.54
S17	male	67	1	0	0	0	1	6.9	1.7	3	30	4.46	2.08	12.33	2.25	0.65
S18	male	61	0	1	1	1	1	7.1	2.2	5	67	18.67	2.87	7.98	6.84	2.93
S19	male	66	0	0	1	0	1	11.5	4.1	9	77	37.46	2.33	14.66	1.75	1.09
S20	male	70	0	0	0	0	1	8.1	2.3	11	63	23.78	9.74	4.23	8.99	0.96
S21	female	60	0	0	0	0	0	5.3	1.9	8	82	6.25	3.29	20.88	7.86	3.65
S22	male	89	1	0	0	0	1	6.3	2.6	3	33	4.58	1.49	15.32	2.52	1.05
S23	male	88	0	0	0	0	1	7.8	1.4	7	116	5.61	2.21	9.23	1.02	1.98
S24	female	53	1	0	1	0	1	8.2	1.5	2	42	4.97	2.87	14.2	1.75	2.01
S25	male	47	1	1	1	1	1	5.5	0.8	10	148	55.44	7.63	14.95	8.74	7.62
S26	female	85	0	0	0	0	0	8.6	2.2	6	49	10.33	2.46	17.99	5.87	1.08
S27	male	54	0	1	0	0	1	7.4	1.5	10	16	22.3	1.72	12.01	6.22	1.36
ACS1	male	62	1	0	1	0	1	7.5	1.3		79		1.72	6.82	3.2	1.03
ACS2	male	78	1	1	1	1	1	8.2	2.5		97		1.61	5.4	6.98	0.56
ACS3	female	65	0	0	0	0	1	6.9	0.9		203		2.6	12.56	1.03	0.74
ACS4	male	56	1	1	0	1	0	5.6	1.7		52		1.84	9.11	0.98	0.22
ACS5	male	58	1	0	1	0	1	6.9	1.8		64		2.33	10.69	2.11	0.32
ACS6	male	72	1	1	0	1	0	5.4	1.3		125		2.6	4.32	1.54	0.35
ACS7	male	77	1	1	1	0	1	3.8	1.1		70		0.86	3.35	3.73	0.46
ACS8	female	81	1	1	1	0	0	7.6	2		184		2.33	4.1	1.65	1.7
ACS9	female	88	1	1	0	0	1	5.9	1.6		77		1.72	6.87	2.54	0.21
ACS10	male	54	1	0	1	1	0	6.6	2.1		63		3.44	12.33	0.87	0.1
ACS11	male	57	1	1	1	0	0	10.5	1.9		136		0.76	15.02	1.99	1.98
ACS12	female	65	0	0	0	0	0	7.9	2		70		1.84	8.02	4.67	2.01
ACS13	male	64	1	0	1	0	1	4.8	2.4		64		3.15	5.94	1.22	0.19
ACS14	male	63	0	1	1	0	1	9.1	1.7		198		2.21	13.98	2.54	0.64
ACS15	female	76	1	0	0	0	1	4.6	3.4		64		3.9	5.7	0.68	0.26
ACS16	male	84	1	0	0	0	0	8.1	1		76		2.46	18.62	0.79	0.44
ACS17	male	69	1	0	1	0	1	5.7	1.3		34		1.61	4.01	3.94	1.66
ACS18	female	72	1	1	0	0	1	6.4	1.4		169		0.76	16.5	1.06	0.13
ACS19	male	70	1	1	1	0	1	3.7	0.7		264		2.08	7.09	0.76	0.35
NC1	female	79	0	0	0		1	7.7	1.2				0.48	6.12	1.98	0.6
NC2	female	84	0	0	0		1	3.6	2.1				1.84	10.87	2.01	0.72
NC3	female	64	0	0	0		0	5.4	1.5				0.76	2.45	0.53	0.35
NC4	male	61	0	0	0		0	5.6	1.3				1.38	11.06	1.56	0.66
NC5	male	79	0	0	1		1	3.5	2.2				1.06	13.88	3.1	1.35
NC6	male	62	0	0	0		1	6.9	1.6				1.49	7.46	0.75	0.21
NC7	female	73	0	0	1		1	6.8	2.4				2.21	13.25	1.89	0.32
NC8	male	82	0	0	1		0	7.9	1.9				1.38	5.32	0.57	0.18
NC9	female	52	0	0	0		1	6.1	1.4				1.17	7.46	0.96	0.79
NC10	male	89	0	0	0		1	4.6	0.4				0.48	7.65	0.64	0.23
NC11	male	71	0	0	0		1	8.2	2.6				2.33	12.54	1.02	0.55
NC12	female	70	0	0	0		1	6.4	3.1				0.57	6.14	2.3	0.71
NC13	female	64	0	0	0		1	9.1	1.3				0.3	8.45	0.82	0.37
NC14	female	79	0	0	0		1	8.6	1.8				3.01	5.62	0.65	0.9
NC15	female	83	0	0	0		0	3.9	1.9				0.96	11.78	3.88	0.81
NC16	male	61	0	0	1		0	4.1	2.4				0.86	6.01	0.75	0.29
NC17	male	54	0	0	0		1	5	2.7				1.27	7.36	0.49	0.31
NC18	female	65	0	0	0		1	6.8	0.5				0.76	10	0.46	0.33
NC19	female	79	0	0	0		0	5.4	0.9				1.06	3.32	0.62	0.76
NC20	male	77	0	0	0		1	6.3	1.9				1.84	5.12	1.89	0.2
		79
		84
		64
		61
		79
		62
		73
		82
		52
		89
		71
		70
		64
		79
		83
		61
		54
		65
		79
		77
